# Supplementary material for: Rolling Circle Amplification (RCA)-Mediated Genome-Wide ihpRNAi Mutant Library Construction in Brassica napus
Source: Int J Mol Sci. 2020 Sep 30;21(19):7243. doi: 10.3390/ijms21197243 (PMC7582411; doi:10.3390/ijms21197243)
Supplement: Supplementary file 1 [file ijms-21-07243-s001.zip]

Archive with 1 entries (1 files):
- ijms-948289-supplementary.xls
