# Supplementary material for: Rolling Circle Amplification (RCA)-Mediated Genome-Wide ihpRNAi Mutant Library Construction in Brassica napus
Source: Int J Mol Sci. 2020 Sep 30;21(19):7243. doi: 10.3390/ijms21197243 (PMC7582411; doi:10.3390/ijms21197243)
Supplement: Supplementary file 1 [file ijms-21-07243-s001.zip › ijms-948289-supplementary.xls]

## Sheet: Sheet1
GENE	gene number
BnA01g0043250.1	2	GO:0004650; polygalacturonase activity; function	GO:0005975; carbohydrate metabolic process; process
BnA02g0048470.1	3	GO:0003676; nucleic acid binding; function	GO:0005634; nucleus; component	GO:0008270; zinc ion binding; function
BnA02g0076660.1	2	GO:0016021; integral component of membrane; component	GO:0043066; negative regulation of apoptotic process; process
BnA03g0090630.1	8	GO:0004484; mRNA guanylyltransferase activity; function	GO:0004725; protein tyrosine phosphatase activity; function	GO:0006370; 7-methylguanosine mRNA capping; process	GO:0006397; mRNA processing; process	GO:0006470; protein dephosphorylation; process	GO:0008138; protein tyrosine/serine/threonine phosphatase activity; function	GO:0016311; dephosphorylation; process	GO:0016791; phosphatase activity; function
BnA03g0092000.1	1	GO:0007034; vacuolar transport; process
BnA03g0112080.1	1	GO:0005524; ATP binding; function
BnA03g0114510.1	3	GO:0005509; calcium ion binding; function	GO:0008152; metabolic process; process	GO:0016746; transferase activity, transferring acyl groups; function
BnA03g0114580.1	2	GO:0005779; integral component of peroxisomal membrane; component	GO:0016559; peroxisome fission; process
BnA03g0117810.1	2	GO:0006869; lipid transport; process	GO:0008289; lipid binding; function
BnA03g0127000.1	4	GO:0003735; structural constituent of ribosome; function	GO:0005622; intracellular; component	GO:0005840; ribosome; component	GO:0006412; translation; process
BnA03g0131940.1	1	GO:0006508; proteolysis; process
BnA03g0155010.1	2	GO:0006869; lipid transport; process	GO:0008289; lipid binding; function
BnA04g0167510.1	4	GO:0005471; ATP:ADP antiporter activity; function	GO:0005524; ATP binding; function	GO:0006810; transport; process	GO:0016021; integral component of membrane; component
BnA05g0196220.1	2	GO:0009765; photosynthesis, light harvesting; process	GO:0016020; membrane; component
BnA06g0223820.1	1	GO:0005515; protein binding; function
BnA06g0235940.1	2	GO:0008152; metabolic process; process	GO:0016597; amino acid binding; function
BnA07g0274410.1	2	GO:0009765; photosynthesis, light harvesting; process	GO:0016020; membrane; component
BnA07g0284780.1	1	GO:0005515; protein binding; function
BnA07g0293400.1	5	GO:0003735; structural constituent of ribosome; function	GO:0005622; intracellular; component	GO:0005840; ribosome; component	GO:0006412; translation; process	GO:0015934; large ribosomal subunit; component
BnA08g0304700.1	6	GO:0006108; malate metabolic process; process	GO:0016491; oxidoreductase activity; function	GO:0016615; malate dehydrogenase activity; function	GO:0016616; oxidoreductase activity, acting on the CH-OH group of donors, NAD or NADP as acceptor; function	GO:0019752; carboxylic acid metabolic process; process	GO:0055114; oxidation-reduction process; process
BnA09g0362620.1	2	GO:0004553; hydrolase activity, hydrolyzing O-glycosyl compounds; function	GO:0005975; carbohydrate metabolic process; process
BnA09g0372410.1	6	GO:0004349; glutamate 5-kinase activity; function	GO:0004350; glutamate-5-semialdehyde dehydrogenase activity; function	GO:0006561; proline biosynthetic process; process	GO:0008152; metabolic process; process	GO:0016491; oxidoreductase activity; function	GO:0055114; oxidation-reduction process; process
BnA09g0381040.1	2	GO:0009058; biosynthetic process; process	GO:0030170; pyridoxal phosphate binding; function
BnA09g0387910.1	2	GO:0008152; metabolic process; process	GO:0016491; oxidoreductase activity; function
BnA10g0406400.1	2	GO:0004190; aspartic-type endopeptidase activity; function	GO:0006508; proteolysis; process
BnA10g0420610.1	2	GO:0003676; nucleic acid binding; function	GO:0005524; ATP binding; function
BnC01g0426130.1	6	GO:0004506; squalene monooxygenase activity; function	GO:0008152; metabolic process; process	GO:0016021; integral component of membrane; component	GO:0016491; oxidoreductase activity; function	GO:0050660; flavin adenine dinucleotide binding; function	GO:0055114; oxidation-reduction process; process
BnC01g0435980.1	3	GO:0015979; photosynthesis; process	GO:0015995; chlorophyll biosynthetic process; process	GO:0016851; magnesium chelatase activity; function
BnC01g0436610.1	3	GO:0004356; glutamate-ammonia ligase activity; function	GO:0006542; glutamine biosynthetic process; process	GO:0006807; nitrogen compound metabolic process; process
BnC01g0438920.1	1	GO:0019904; protein domain specific binding; function
BnC01g0447130.1	1	GO:0005515; protein binding; function
BnC01g0453940.1	4	GO:0015986; ATP synthesis coupled proton transport; process	GO:0045261; proton-transporting ATP synthase complex, catalytic core F(1); component	GO:0046933; proton-transporting ATP synthase activity, rotational mechanism; function	GO:0046961; proton-transporting ATPase activity, rotational mechanism; function
BnC01g0458470.1	3	GO:0009055; electron carrier activity; function	GO:0015035; protein disulfide oxidoreductase activity; function	GO:0045454; cell redox homeostasis; process
BnC02g0495060.1	5	GO:0005525; GTP binding; function	GO:0005622; intracellular; component	GO:0006886; intracellular protein transport; process	GO:0007264; small GTPase mediated signal transduction; process	GO:0015031; protein transport; process
BnC02g0498190.1	1	GO:0003682; chromatin binding; function
BnC02g0502340.1	1	GO:0005515; protein binding; function
BnC02g0516380.1	4	GO:0004579; dolichyl-diphosphooligosaccharide-protein glycotransferase activity; function	GO:0005783; endoplasmic reticulum; component	GO:0006486; protein glycosylation; process	GO:0016021; integral component of membrane; component
BnC02g0524960.1	6	GO:0003712; transcription cofactor activity; function	GO:0004402; histone acetyltransferase activity; function	GO:0005515; protein binding; function	GO:0005634; nucleus; component	GO:0006355; regulation of transcription, DNA-templated; process	GO:0008270; zinc ion binding; function
BnC03g0537670.1	3	GO:0005515; protein binding; function	GO:0006511; ubiquitin-dependent protein catabolic process; process	GO:0036459; ubiquitinyl hydrolase activity; function
BnC03g0540880.1	2	GO:0009058; biosynthetic process; process	GO:0016851; magnesium chelatase activity; function
BnC03g0553660.1	2	GO:0006869; lipid transport; process	GO:0008289; lipid binding; function
BnC03g0576460.1	1	GO:0016020; membrane; component
BnC03g0576860.1	1	GO:0016021; integral component of membrane; component
BnC03g0578090.1	2	GO:0004650; polygalacturonase activity; function	GO:0005975; carbohydrate metabolic process; process
BnC03g0588110.1	2	GO:0016020; membrane; component	GO:0016021; integral component of membrane; component
BnC03g0589300.1	2	GO:0004190; aspartic-type endopeptidase activity; function	GO:0006508; proteolysis; process
BnC03g0610580.1	5	GO:0005198; structural molecule activity; function	GO:0006886; intracellular protein transport; process	GO:0016192; vesicle-mediated transport; process	GO:0030117; membrane coat; component	GO:0030126; COPI vesicle coat; component
BnC03g0610610.1	3	GO:0003682; chromatin binding; function	GO:0005515; protein binding; function	GO:0008270; zinc ion binding; function
BnC03g0613390.1	4	GO:0004175; endopeptidase activity; function	GO:0004298; threonine-type endopeptidase activity; function	GO:0005839; proteasome core complex; component	GO:0051603; proteolysis involved in cellular protein catabolic process; process
BnC04g0625770.1	4	GO:0005506; iron ion binding; function	GO:0016705; oxidoreductase activity, acting on paired donors, with incorporation or reduction of molecular oxygen; function	GO:0020037; heme binding; function	GO:0055114; oxidation-reduction process; process
BnC04g0665880.1	1	GO:0005515; protein binding; function
BnC04g0675190.1	2	GO:0009765; photosynthesis, light harvesting; process	GO:0016020; membrane; component
BnC04g0679600.1	2	GO:0005515; protein binding; function	GO:0008270; zinc ion binding; function
BnC05g0689350.1	3	GO:0004568; chitinase activity; function	GO:0006032; chitin catabolic process; process	GO:0016998; cell wall macromolecule catabolic process; process
BnC05g0695170.1	2	GO:0003682; chromatin binding; function	GO:0008168; methyltransferase activity; function
BnC05g0706940.1	3	GO:0016021; integral component of membrane; component	GO:0022857; transmembrane transporter activity; function	GO:0055085; transmembrane transport; process
BnC05g0717220.1	3	GO:0005215; transporter activity; function	GO:0006810; transport; process	GO:0016020; membrane; component
BnC05g0724760.1	1	GO:0016021; integral component of membrane; component
BnC05g0732090.1	2	GO:0004650; polygalacturonase activity; function	GO:0005975; carbohydrate metabolic process; process
BnC06g0747880.1	4	GO:0004345; glucose-6-phosphate dehydrogenase activity; function	GO:0006006; glucose metabolic process; process	GO:0050661; NADP binding; function	GO:0055114; oxidation-reduction process; process
BnC06g0748350.1	2	GO:0006904; vesicle docking involved in exocytosis; process	GO:0016192; vesicle-mediated transport; process
BnC06g0756740.1	4	GO:0009523; photosystem II; component	GO:0009654; photosystem II oxygen evolving complex; component	GO:0015979; photosynthesis; process	GO:0042651; thylakoid membrane; component
BnC06g0767630.1	2	GO:0016655; oxidoreductase activity, acting on NAD(P)H, quinone or similar compound as acceptor; function	GO:0055114; oxidation-reduction process; process
BnC07g0780990.1	6	GO:0004553; hydrolase activity, hydrolyzing O-glycosyl compounds; function	GO:0005618; cell wall; component	GO:0005975; carbohydrate metabolic process; process	GO:0006073; cellular glucan metabolic process; process	GO:0016762; xyloglucan:xyloglucosyl transferase activity; function	GO:0048046; apoplast; component
BnC07g0789560.1	2	GO:0009765; photosynthesis, light harvesting; process	GO:0016020; membrane; component
BnC07g0791770.1	2	GO:0006952; defense response; process	GO:0009607; response to biotic stimulus; process
BnC07g0806360.1	5	GO:0006812; cation transport; process	GO:0006813; potassium ion transport; process	GO:0015299; solute:proton antiporter activity; function	GO:0016021; integral component of membrane; component	GO:0055085; transmembrane transport; process
BnC07g0807280.1	2	GO:0003677; DNA binding; function	GO:0005634; nucleus; component
BnC08g0839820.1	4	GO:0000234; phosphoethanolamine N-methyltransferase activity; function	GO:0006656; phosphatidylcholine biosynthetic process; process	GO:0008152; metabolic process; process	GO:0008168; methyltransferase activity; function
BnC08g0849420.1	4	GO:0005509; calcium ion binding; function	GO:0005783; endoplasmic reticulum; component	GO:0006457; protein folding; process	GO:0051082; unfolded protein binding; function
BnC08g0854500.1	5	GO:0008152; metabolic process; process	GO:0016597; amino acid binding; function	GO:0016616; oxidoreductase activity, acting on the CH-OH group of donors, NAD or NADP as acceptor; function	GO:0051287; NAD binding; function	GO:0055114; oxidation-reduction process; process
BnC08g0854940.1	5	GO:0003723; RNA binding; function	GO:0003735; structural constituent of ribosome; function	GO:0005622; intracellular; component	GO:0005840; ribosome; component	GO:0006412; translation; process
BnC08g0855740.1	2	GO:0006952; defense response; process	GO:0009607; response to biotic stimulus; process
BnC08g0862610.1	3	GO:0016020; membrane; component	GO:0016760; cellulose synthase (UDP-forming) activity; function	GO:0030244; cellulose biosynthetic process; process
BnC08g0869900.1	1	GO:0003677; DNA binding; function
BnC08g0870840.1	4	GO:0003735; structural constituent of ribosome; function	GO:0005515; protein binding; function	GO:0005840; ribosome; component	GO:0006412; translation; process
BnC08g0882850.1	3	GO:0004190; aspartic-type endopeptidase activity; function	GO:0006508; proteolysis; process	GO:0006629; lipid metabolic process; process
BnC08g0885710.1	5	GO:0005509; calcium ion binding; function	GO:0009523; photosystem II; component	GO:0009654; photosystem II oxygen evolving complex; component	GO:0015979; photosynthesis; process	GO:0019898; extrinsic component of membrane; component
BnC09g0896680.1	6	GO:0005509; calcium ion binding; function	GO:0009523; photosystem II; component	GO:0009654; photosystem II oxygen evolving complex; component	GO:0015979; photosynthesis; process	GO:0019898; extrinsic component of membrane; component	GO:0042549; photosystem II stabilization; process
BnC09g0899000.1	3	GO:0005524; ATP binding; function	GO:0005975; carbohydrate metabolic process; process	GO:0016773; phosphotransferase activity, alcohol group as acceptor; function
BnC09g0921130.1	4	GO:0003735; structural constituent of ribosome; function	GO:0005622; intracellular; component	GO:0005840; ribosome; component	GO:0006412; translation; process
BnC09g0930920.1	5	GO:0005525; GTP binding; function	GO:0005622; intracellular; component	GO:0006886; intracellular protein transport; process	GO:0007264; small GTPase mediated signal transduction; process	GO:0015031; protein transport; process
BnUnng0939270.1	3	GO:0015078; hydrogen ion transmembrane transporter activity; function	GO:0015991; ATP hydrolysis coupled proton transport; process	GO:0033179; proton-transporting V-type ATPase, V0 domain; component
BnUnng0940600.1	1	GO:0003779; actin binding; function
BnUnng0961870.1	1	GO:0006950; response to stress; process
BnUnng0967840.1	1	GO:0005509; calcium ion binding; function
BnUnng0974410.1	1	GO:0005515; protein binding; function
BnUnng0974490.1	3	GO:0009772; photosynthetic electron transport in photosystem II; process	GO:0019684; photosynthesis, light reaction; process	GO:0045156; electron transporter, transferring electrons within the cyclic electron transport pathway of photosynthesis activity; function
BnUnng0977500.1	2	GO:0003849; 3-deoxy-7-phosphoheptulonate synthase activity; function	GO:0009073; aromatic amino acid family biosynthetic process; process
BnUnng0985900.1	3	GO:0006486; protein glycosylation; process	GO:0008417; fucosyltransferase activity; function	GO:0016020; membrane; component
BnUnng0988520.1	2	GO:0016021; integral component of membrane; component	GO:0016485; protein processing; process
BnUnng0993410.1	3	GO:0009522; photosystem I; component	GO:0015979; photosynthesis; process	GO:0016020; membrane; component
BnUnng0995910.1	1	GO:0005515; protein binding; function
BnUnng0996630.1	3	GO:0006486; protein glycosylation; process	GO:0008378; galactosyltransferase activity; function	GO:0016020; membrane; component
BnUnng1001160.1	9	GO:0001932; regulation of protein phosphorylation; process	GO:0003824; catalytic activity; function	GO:0004672; protein kinase activity; function	GO:0004722; protein serine/threonine phosphatase activity; function	GO:0005524; ATP binding; function	GO:0005952; cAMP-dependent protein kinase complex; component	GO:0006468; protein phosphorylation; process	GO:0006470; protein dephosphorylation; process	GO:0008603; cAMP-dependent protein kinase regulator activity; function
BnUnng1002070.1	4	GO:0003735; structural constituent of ribosome; function	GO:0005622; intracellular; component	GO:0005840; ribosome; component	GO:0006412; translation; process
BnUnng1011840.1	4	GO:0008883; glutamyl-tRNA reductase activity; function	GO:0033014; tetrapyrrole biosynthetic process; process	GO:0050661; NADP binding; function	GO:0055114; oxidation-reduction process; process
BnUnng1013590.1	2	GO:0009765; photosynthesis, light harvesting; process	GO:0016020; membrane; component
BnUnng1016260.1	6	GO:0005215; transporter activity; function	GO:0016020; membrane; component	GO:0016021; integral component of membrane; component	GO:0022857; transmembrane transporter activity; function	GO:0022891; substrate-specific transmembrane transporter activity; function	GO:0055085; transmembrane transport; process
